# Supplementary material for: Behavioral and Electrophysiological Evidence for Repellency of Phytolacca americana (Pokeweed) Fruit Extract in Plutella xylostella
Source: Insects. 2026 Jun 17;17(6):641. doi: 10.3390/insects17060641 (PMC13301309; doi:10.3390/insects17060641)
Supplement: Supplementary file 1 [file insects-17-00641-s001.zip]

Archive with 1 entries (1 files):
- insects-4333066-supplementary.pdf
